# Supplementary material for: The Mechanisms of Tetracycline in Shaping Antibiotic Resistance Gene Dynamics in Earthworm Casts During Vermicomposting
Source: Toxics. 2025 Apr 3;13(4):273. doi: 10.3390/toxics13040273 (PMC12031191; doi:10.3390/toxics13040273)
Supplement: Supplementary file 1 [file toxics-13-00273-s001.zip]

Archive with 1 entries (1 files):
- toxics-3530787-supplementary.pdf
